# Supplementary material for: A Simple Minimized System Based on Moving Drops for Antioxidant Analysis Using a Smartphone
Source: Molecules. 2021 Sep 22;26(19):5744. doi: 10.3390/molecules26195744 (PMC8510342; doi:10.3390/molecules26195744)
Supplement: Supplementary file 1 [file molecules-26-05744-s001.zip]

Archive with 1 entries (1 files):
- molecules-1369041-supplementary.pdf
